# Supplementary material for: Modified Release of the Pineal Hormone Melatonin from Matrix Tablets Containing Poly(L-lactic Acid) and Its PLA-co-PEAd and PLA-co-PBAd Copolymers
Source: Polymers (Basel). 2022 Apr 7;14(8):1504. doi: 10.3390/polym14081504 (PMC9027688; doi:10.3390/polym14081504)
Supplement: Supplementary file 1 [file polymers-14-01504-s001.zip]

Archive with 1 entries (1 files):
- polymers-1653976-supplementary.pdf
